# Supplementary material for: Imidazole-Functionalized Thieno[3,2‑c]quinolines as Promising Antiproliferative Agents: Design, Synthesis, NCI-60 Screening, and Computational Analysis
Source: ACS Omega. 2026 May 7;11(19):29118–35. doi: 10.1021/acsomega.6c02681 (PMC13191679; doi:10.1021/acsomega.6c02681)
Supplement: Supplementary file 1 [file ao6c02681_si_001.xlsx]

## Sheet: TABLE S1-qikprop output
CPD	#stars	#amine	#amidine	#acid	#amide	#rotor	#rtvFG	CNS	mol MW	dipole	SASA	FOSA	FISA	PISA	WPSA	volume	donor HB	accpt HB	dip^2/V	ACxDN^.5/SA	glob	QPpolrz	QPlogPC16	QPlogPoct	QPlogPw	QPlogPo/w	QPlogS	CIQPlogS	QPlogHERG	QPPCaco	QPlogBB	QPPMDCK	QPlogKp	IP(eV)	EA(eV)	#metab	QPlogKhsa	Human Oral Absorption	Percent Human Oral Absorption	SAfluorine	SAamideO	PSA	#NandO	RuleOfFive	RuleOfThree	#ringatoms	#in34	#in56	#noncon
7a	2	0	0	0	0	5	0	-2	421.427	0.369	686.531	140.754	215.338	303.637	26.803	1219.76	0	5.5	0.0001116	0	0.80418	42.35	13.419	17.537	9.225	3.542	-5.65	-6.61	-6.149	89.919	-1.892	51.335	-3.939	9.555	2.186	3	0.475	3	82.653	0	0	129.348	8	0	0	19	0	19	0
7b	2	0	0	0	0	5	0	-2	435.453	0.489	715.421	228.903	215.243	244.54	26.734	1276.74	0	5.5	0.0001873	0	0.795556	44.066	13.562	18.021	8.892	3.845	-6.197	-6.908	-6.006	90.106	-1.94	51.406	-4.145	9.516	2.169	4	0.641	3	84.443	0	0	129.351	8	0	1	19	0	19	0
7c	1	0	0	0	0	6	0	-2	451.453	1.287	722.561	233.266	215.021	247.467	26.807	1293.45	0	6.25	0.0012814	0	0.794556	44.121	13.743	18.432	9.446	3.594	-5.777	-6.9	-6.036	90.543	-2.003	51.723	-4.035	9.467	2.16	4	0.446	3	83.011	0	0	137.65	9	0	1	19	0	19	0
7d	2	0	0	0	0	5	0	-2	489.425	3.428	786.709	141.434	214.988	259.368	170.918	1368.9	0	5.5	0.0085868	0	0.757876	47.896	13.786	20.061	9.213	5.015	-8.177	-8.054	-6.687	90.608	-1.814	318.757	-4.088	9.681	2.284	3	0.908	1	78.381	144.045	0	129.314	8	1	1	19	0	19	0
7e	2	0	0	0	0	5	0	-2	473.862	3.779	715.184	140.717	214.46	225.071	134.935	1276.44	0	5.5	0.0111863	0	0.795695	43.868	13.62	18.605	8.792	4.238	-6.664	-7.724	-5.911	91.659	-1.665	205.002	-4.199	9.683	2.278	3	0.64	1	86.88	41.326	0	129.351	8	0	1	19	0	19	0
10a	0	0	0	0	0	7	0	-2	471.533	10.562	772.487	187.799	184.191	382.329	18.17	1403.11	2	7.5	0.0795116	0.0137305	0.784636	49.155	15.939	24.827	14.211	4.048	-6.438	-7.186	-6.84	177.508	-1.808	96.023	-2.895	8.13	1.482	5	0.614	1	90.904	0	0	123.753	8	0	1	24	0	24	0
10b	1	0	0	0	0	7	0	-2	485.559	10.404	813.754	276.278	188.112	322.64	26.725	1468.55	2	7.5	0.073714	0.0130342	0.767828	51.204	16.317	25.367	13.934	4.38	-7.187	-7.468	-6.827	162.944	-1.92	97.512	-3.178	8.257	1.506	6	0.773	1	92.18	0	0	124.755	8	0	1	24	0	24	0
10c	2	0	0	0	0	8	0	-2	501.559	13.198	830.662	267.863	186.158	350.141	26.5	1493.28	2	8.25	0.116653	0.0140457	0.76062	51.814	16.78	26.544	14.666	4.265	-7.052	-7.495	-7.075	170.046	-1.999	101.824	-2.949	8.106	1.463	6	0.646	1	78.885	0	0	132.312	9	1	1	24	0	24	0
10d	1	0	0	0	0	7	0	-2	539.531	11.489	821.573	188.604	183.92	314.5	134.549	1498.72	2	7.5	0.0880721	0.0129101	0.770901	52.333	15.675	26.487	13.906	5.002	-7.793	-8.561	-6.739	178.561	-1.591	419.45	-3.129	8.21	1.604	5	0.856	1	70.618	116.43	0	123.8	8	2	1	24	0	24	0
10e	2	0	0	0	0	7	0	-2	523.968	12.829	799.404	188.629	184.085	301.23	125.46	1459.94	2	7.5	0.112739	0.0132681	0.778554	50.655	16.125	26.198	13.761	4.713	-7.369	-8.245	-6.552	177.919	-1.575	372.565	-3.179	8.284	1.575	5	0.759	1	81.859	41.324	0	124.295	8	1	1	24	0	24	0
10f	2	0	0	0	0	7	0	-2	485.559	14.534	823.173	253.494	177.467	365.585	26.628	1475.81	2	7	0.143141	0.012026	0.761543	51.905	16.657	26.279	13.684	4.749	-7.527	-7.664	-7.134	205.582	-1.833	125.209	-2.83	8.089	1.47	6	0.885	1	96.152	0	0	123.734	8	0	1	24	0	24	0
10g	1	0	0	0	0	7	0	-2	499.586	11.437	816.948	344.878	175.912	278.33	17.828	1507.06	2	7	0.0867964	0.0121176	0.778141	52.322	16.144	25.558	13.061	4.832	-7.379	-7.948	-6.449	212.678	-1.752	116.241	-3.109	8.222	1.463	7	0.979	1	96.902	0	0	123.18	8	0	2	24	0	24	0
10h	2	0	0	0	0	8	0	-2	515.586	14.771	860.317	345.957	177.196	310.418	26.745	1550.82	2	7.75	0.140693	0.0127397	0.753148	53.737	17.042	27.146	13.914	4.843	-7.747	-7.976	-7.007	206.8	-1.936	126.198	-2.924	8.081	1.432	7	0.89	1	83.787	0	0	132.122	9	1	2	24	0	24	0
10i	1	0	0	0	0	7	0	-2	553.558	12.302	858.438	262.806	178.69	274.016	142.926	1559.06	2	7	0.0970769	0.011532	0.75747	54.362	16.08	26.948	13.195	5.599	-8.652	-9.047	-6.763	200.165	-1.584	527.453	-3.175	8.137	1.521	6	1.105	1	75	116.335	0	123.34	8	2	1	24	0	24	0
10j	2	0	0	0	0	7	0	-2	537.995	14.688	849.176	252.41	174.596	287.067	135.102	1531.73	2	7	0.140842	0.0116578	0.756754	53.393	16.853	27.157	13.23	5.44	-8.455	-8.729	-6.837	218.88	-1.559	526.357	-3.054	8.179	1.595	6	1.031	1	74.764	41.327	0	123.102	8	2	1	24	0	24	0
[truncated: 2 more columns]

## Sheet: TABLE S2 - SWISS adme output
CDP	Canonical SMILES	Formula	MW	#Heavy atoms	#Aromatic heavy atoms	Fraction Csp3	#Rotatable bonds	#H-bond acceptors	#H-bond donors	MR	TPSA	Silicos-IT Log P	Log P	ESOL Log S	ESOL Solubility (mg/ml)	ESOL Solubility (mol/l)	Ali Log S	Ali Solubility (mg/ml)	Ali Solubility (mol/l)	Silicos-IT LogSw	Silicos-IT Solubility (mg/ml)	Silicos-IT Solubility (mol/l)	GI absorption	BBB permeant	Pgp substrate	CYP1A2 inhibitor	CYP2C19 inhibitor	CYP2C9 inhibitor	CYP2D6 inhibitor	CYP3A4 inhibitor	log Kp (cm/s)	Lipinski #violations	Ghose #violations	Veber #violations	Egan #violations	Muegge #violations	Bioavailability Score	PAINS #alerts	Brenk #alerts	Leadlikeness #violations	Synthetic Accessibility
7a	CCOC(=O)c1sc2c(c1NC(=O)c1ccccc1)cnc1c2cc(cc1)[N+](=O)[O-]	C21H15N3O5S	421.43	30	19	0.1	7	6	1	116.25	142.35	2.94	5.38	-5.6	0.00107	2.53e-06	-7.71	8.25e-06	1.96e-08	-6.93	4.99e-05	1.18e-07	Low	No	No	No	Yes	Yes	No	Yes	-5.33	0	0	1	1	0	0.55	0	2	2	3.28
7b	CCOC(=O)c1sc2c(c1NC(=O)c1ccc(cc1)C)cnc1c2cc(cc1)[N+](=O)[O-]	C22H17N3O5S	435.45	31	19	0.14	7	6	1	121.21	142.35	3.47	5.69	-5.9	0.000554	1.27e-06	-8.08	3.61e-06	8.28e-09	-7.3	2.18e-05	5e-08	Low	No	No	No	Yes	Yes	No	Yes	-5.16	0	0	1	1	1	0.55	0	2	2	3.4
7c	CCOC(=O)c1sc2c(c1NC(=O)c1ccc(cc1)OC)cnc1c2cc(cc1)[N+](=O)[O-]	C22H17N3O6S	451.45	32	19	0.14	8	7	1	122.74	151.58	3.02	5.39	-5.67	0.000968	2.14e-06	-7.87	6.08e-06	1.35e-08	-7.03	4.25e-05	9.42e-08	Low	No	No	No	Yes	Yes	No	Yes	-5.54	0	0	1	1	1	0.55	0	2	3	3.37
7d	CCOC(=O)c1sc2c(c1NC(=O)c1ccc(cc1)C(F)(F)F)cnc1c2cc(cc1)[N+](=O)[O-]	C22H14F3N3O5S	489.42	34	19	0.14	8	9	1	121.25	142.35	4.05	6.4	-6.45	0.000173	3.53e-07	-8.62	1.17e-06	2.39e-09	-7.74	8.82e-06	1.8e-08	Low	No	No	Yes	Yes	Yes	No	Yes	-5.12	0	2	1	2	1	0.55	0	2	3	3.41
7e	CCOC(=O)c1sc2c(c1NC(=O)c1ccc(c(c1)Cl)F)cnc1c2cc(cc1)[N+](=O)[O-]	C21H13ClFN3O5S	473.86	32	19	0.1	7	7	1	121.22	142.35	4.02	6.18	-6.35	0.000213	4.5e-07	-8.46	1.66e-06	3.5e-09	-7.77	8.05e-06	1.7e-08	Low	No	No	No	Yes	Yes	No	Yes	-5.14	0	1	1	1	1	0.55	0	2	2	3.31
10a	CCOC(=O)c1sc2c(c1NC(=O)c1ccccc1)cnc1c2cc(NCc2c[nH]c[nH+]2)cc1	C25H22N5O3S+	472.54	34	24	0.12	9	4	4	134.26	138.49	5.23	4.78	-5.72	0.000896	1.9e-06	-7.44	1.71e-05	3.63e-08	-9.31	2.32e-07	4.91e-10	Low	No	No	Yes	Yes	Yes	Yes	Yes	-5.77	0	1	0	1	0	0.55	0	0	3	3.69
10b	CCOC(=O)c1sc2c(c1NC(=O)c1ccc(cc1)C)cnc1c2cc(NCc2c[nH]c[nH+]2)cc1	C26H24N5O3S+	486.57	35	24	0.15	9	4	4	139.23	138.49	5.76	5.09	-6.03	0.000457	9.39e-07	-7.82	7.29e-06	1.5e-08	-9.68	1.01e-07	2.08e-10	Low	No	No	Yes	Yes	Yes	Yes	Yes	-5.6	0	2	0	1	1	0.55	0	0	3	3.81
10c	CCOC(=O)c1sc2c(c1NC(=O)c1ccc(cc1)OC)cnc1c2cc(NCc2c[nH]c[nH+]2)cc1	C26H24N5O4S+	502.56	36	24	0.15	10	5	4	140.75	147.72	5.3	4.79	-5.79	0.000807	1.61e-06	-7.6	1.25e-05	2.49e-08	-9.4	1.99e-07	3.95e-10	Low	No	No	Yes	Yes	Yes	Yes	Yes	-5.98	1	2	1	1	0	0.55	0	0	3	3.78
10d	CCOC(=O)c1sc2c(c1NC(=O)c1ccc(cc1)C(F)(F)F)cnc1c2cc(NCc2c[nH]c[nH+]2)cc1	C26H21F3N5O3S+	540.54	38	24	0.15	10	7	4	139.26	138.49	6.33	5.8	-6.58	0.000141	2.61e-07	-8.36	2.34e-06	4.33e-09	-10.12	4.13e-08	7.64e-11	Low	No	No	Yes	Yes	Yes	Yes	Yes	-5.56	1	3	0	2	1	0.55	0	0	3	3.82
10e	CCOC(=O)c1sc2c(c1NC(=O)c1ccc(c(c1)Cl)F)cnc1c2cc(NCc2c[nH]c[nH+]2)cc1	C25H20ClFN5O3S+	524.97	36	24	0.12	9	5	4	139.23	138.49	6.3	5.57	-6.48	0.000175	3.33e-07	-8.2	3.33e-06	6.34e-09	-10.14	3.76e-08	7.16e-11	Low	No	No	No	Yes	Yes	Yes	Yes	-5.58	1	2	0	1	1	0.55	0	0	3	3.72
10f	CCOC(=O)c1sc2c(c1NC(=O)c1ccccc1)cnc1c2cc(NCc2[nH+]c[nH]c2C)cc1	C26H24N5O3S+	486.57	35	24	0.15	9	4	4	139.23	138.49	5.76	5.09	-6.05	0.000438	8.99e-07	-7.86	6.79e-06	1.39e-08	-9.68	1.01e-07	2.08e-10	Low	No	No	Yes	Yes	Yes	Yes	Yes	-5.58	0	2	0	1	1	0.55	0	0	3	3.82
10g	CCOC(=O)c1sc2c(c1NC(=O)c1ccc(cc1)C)cnc1c2cc(cc1)NCc1[nH+]c[nH]c1C	C27H26N5O3S+	500.59	36	24	0.19	9	4	4	144.19	138.49	6.29	5.4	-6.35	0.000223	4.45e-07	-8.24	2.88e-06	5.76e-09	-10.05	4.44e-08	8.87e-11	Low	No	No	Yes	Yes	Yes	Yes	Yes	-5.4	1	2	0	1	1	0.55	0	0	3	3.94
10h	CCOC(=O)c1sc2c(c1NC(=O)c1ccc(cc1)OC)cnc1c2cc(NCc2[nH+]c[nH]c2C)cc1	C27H26N5O4S+	516.59	37	24	0.19	10	5	4	145.72	147.72	5.84	5.1	-6.12	0.000392	7.59e-07	-8.02	4.95e-06	9.59e-09	-9.78	8.67e-08	1.68e-10	Low	No	No	Yes	Yes	Yes	Yes	Yes	-5.78	1	2	1	1	1	0.55	0	0	3	3.92
10i	CCOC(=O)c1sc2c(c1NC(=O)c1ccc(cc1)C(F)(F)F)cnc1c2cc(NCc2[nH+]c[nH]c2C)cc1	C27H23F3N5O3S+	554.56	39	24	0.19	10	7	4	144.23	138.49	6.87	6.11	-6.91	6.82e-05	1.23e-07	-8.78	9.22e-07	1.66e-09	-10.49	1.81e-08	3.26e-11	Low	No	No	No	Yes	Yes	No	Yes	-5.36	1	3	0	2	1	0.55	0	0	3	3.96
10j	CCOC(=O)c1sc2c(c1NC(=O)c1ccc(c(c1)Cl)F)cnc1c2cc(NCc2[nH+]c[nH]c2C)cc1	C26H22ClFN5O3S+	539	37	24	0.15	9	5	4	144.19	138.49	6.83	5.88	-6.8	8.47e-05	1.57e-07	-8.61	1.31e-06	2.44e-09	-10.52	1.65e-08	3.05e-11	Low	No	No	No	Yes	Yes	No	Yes	-5.38	1	3	0	1	1	0.55	0	0	3	3.85

## Sheet: TABLE S3 - ProTox output 
Classification	Target	Shorthand	10a	10b	10c	10d	10e	10f	10g	10h	10i	10j
SMILES CODES			CCOC(=O)c1sc2c(c1NC(=O)c1ccccc1)cnc1c2cc(NCc2c[nH]c[nH+]2)cc1	CCOC(=O)c1sc2c(c1NC(=O)c1ccc(cc1)C)cnc1c2cc(NCc2c[nH]c[nH+]2)cc1	CCOC(=O)c1sc2c(c1NC(=O)c1ccc(cc1)OC)cnc1c2cc(NCc2c[nH]c[nH+]2)cc1	CCOC(=O)c1sc2c(c1NC(=O)c1ccc(cc1)C(F)(F)F)cnc1c2cc(NCc2c[nH]c[nH+]2)cc1	CCOC(=O)c1sc2c(c1NC(=O)c1ccc(c(c1)Cl)F)cnc1c2cc(NCc2c[nH]c[nH+]2)cc1	CCOC(=O)c1sc2c(c1NC(=O)c1ccccc1)cnc1c2cc(NCc2[nH+]c[nH]c2C)cc1	CCOC(=O)c1sc2c(c1NC(=O)c1ccc(cc1)C)cnc1c2cc(cc1)NCc1[nH+]c[nH]c1C	CCOC(=O)c1sc2c(c1NC(=O)c1ccc(cc1)OC)cnc1c2cc(NCc2[nH+]c[nH]c2C)cc1	CCOC(=O)c1sc2c(c1NC(=O)c1ccc(cc1)C(F)(F)F)cnc1c2cc(NCc2[nH+]c[nH]c2C)cc1	CCOC(=O)c1sc2c(c1NC(=O)c1ccc(c(c1)Cl)F)cnc1c2cc(NCc2[nH+]c[nH]c2C)cc1
Predicted Toxicity Class			4	4	4	4	4	4	4	4	4	4
PRED LD50 (mg/kg)			840	840	840	1100	595	840	1000	840	1100	595
Organ toxicity	Hepatotoxicity	dili	Inactive (0.72)	Inactive (0.73)	Inactive (0.73)	Inactive (0.68)	Inactive (0.62)	Inactive (0.74)	Inactive (0.75)	Inactive (0.74)	Inactive (0.7)	Inactive (0.65)
Organ toxicity	Neurotoxicity	neuro	Active (0.66)	Active (0.65)	Active (0.6)	Active (0.72)	Active (0.73)	Active (0.64)	Active (0.61)	Active (0.58)	Active (0.68)	Active (0.71)
Organ toxicity	Nephrotoxicity	nephro	Active (0.61)	Active (0.61)	Active (0.54)	Active (0.58)	Active (0.62)	Active (0.6)	Active (0.6)	Active (0.54)	Active (0.57)	Active (0.61)
Organ toxicity	Respiratory toxicity	respi	Active (0.75)	Active (0.74)	Active (0.73)	Active (0.78)	Active (0.8)	Active (0.75)	Active (0.76)	Active (0.76)	Active (0.76)	Active (0.79)
Organ toxicity	Cardiotoxicity	cardio	Inactive (0.64)	Inactive (0.66)	Inactive (0.67)	Inactive (0.65)	Inactive (0.65)	Inactive (0.65)	Inactive (0.65)	Inactive (0.66)	Inactive (0.66)	Inactive (0.66)
Toxicity end points	Carcinogenicity	carcino	Inactive (0.56)	Inactive (0.57)	Inactive (0.58)	Inactive (0.55)	Inactive (0.56)	Inactive (0.59)	Inactive (0.58)	Inactive (0.59)	Inactive (0.58)	Inactive (0.58)
Toxicity end points	Immunotoxicity	immuno	Inactive (0.74)	Inactive (0.82)	Active (0.74)	Active (0.6)	Active (0.8)	Inactive (0.8)	Inactive (0.86)	Active (0.67)	Active (0.51)	Active (0.74)
Toxicity end points	Mutagenicity	mutagen	Inactive (0.58)	Inactive (0.57)	Inactive (0.52)	Inactive (0.58)	Inactive (0.61)	Inactive (0.56)	Inactive (0.55)	Inactive (0.52)	Inactive (0.56)	Inactive (0.58)
Toxicity end points	Cytotoxicity	cyto	Inactive (0.61)	Inactive (0.61)	Inactive (0.57)	Inactive (0.58)	Inactive (0.54)	Inactive (0.6)	Inactive (0.59)	Inactive (0.56)	Inactive (0.58)	Inactive (0.54)
Toxicity end points	BBB-barrier	bbb	Active (0.56)	Active (0.55)	Inactive (0.59)	Active (0.58)	Active (0.57)	Active (0.56)	Active (0.55)	Inactive (0.6)	Active (0.58)	Active (0.57)
Toxicity end points	Ecotoxicity	eco	Inactive (0.57)	Inactive (0.56)	Inactive (0.55)	Inactive (0.52)	Inactive (0.54)	Inactive (0.55)	Inactive (0.54)	Inactive (0.54)	Inactive (0.51)	Inactive (0.52)
Toxicity end points	Clinical toxicity	clinical	Inactive (0.54)	Inactive (0.58)	Inactive (0.58)	Inactive (0.5)	Inactive (0.5)	Inactive (0.58)	Inactive (0.61)	Inactive (0.61)	Inactive (0.53)	Inactive (0.54)
Toxicity end points	Nutritional toxicity	nutri	Inactive (0.65)	Inactive (0.64)	Inactive (0.65)	Inactive (0.57)	Inactive (0.63)	Inactive (0.65)	Inactive (0.62)	Inactive (0.63)	Inactive (0.58)	Inactive (0.62)
Tox21-Nuclear receptor signalling pathways	Aryl hydrocarbon Receptor (AhR)	nr_ahr	Inactive (0.61)	Inactive (0.62)	Inactive (0.66)	Inactive (0.69)	Inactive (0.68)	Inactive (0.62)	Inactive (0.63)	Inactive (0.66)	Inactive (0.68)	Inactive (0.68)
Tox21-Nuclear receptor signalling pathways	Androgen Receptor (AR)	nr_ar	Inactive (0.94)	Inactive (0.95)	Inactive (0.93)	Inactive (0.94)	Inactive (0.94)	Inactive (0.94)	Inactive (0.94)	Inactive (0.93)	Inactive (0.95)	Inactive (0.94)
Tox21-Nuclear receptor signalling pathways	Androgen Receptor Ligand Binding Domain (AR-LBD)	nr_ar_lbd	Inactive (0.95)	Inactive (0.95)	Inactive (0.94)	Inactive (0.95)	Inactive (0.96)	Inactive (0.94)	Inactive (0.95)	Inactive (0.94)	Inactive (0.95)	Inactive (0.95)
Tox21-Nuclear receptor signalling pathways	Aromatase	nr_aromatase	Inactive (0.86)	Inactive (0.86)	Inactive (0.91)	Inactive (0.89)	Inactive (0.89)	Inactive (0.86)	Inactive (0.84)	Inactive (0.88)	Inactive (0.89)	Inactive (0.88)
Tox21-Nuclear receptor signalling pathways	Estrogen Receptor Alpha (ER)	nr_er	Inactive (0.78)	Inactive (0.79)	Inactive (0.81)	Inactive (0.77)	Inactive (0.76)	Inactive (0.8)	Inactive (0.82)	Inactive (0.82)	Inactive (0.79)	Inactive (0.78)
Tox21-Nuclear receptor signalling pathways	Estrogen Receptor Ligand Binding Domain (ER-LBD)	nr_er_lbd	Inactive (0.97)	Inactive (0.97)	Inactive (0.95)	Inactive (0.97)	Inactive (0.95)	Inactive (0.98)	Inactive (0.98)	Inactive (0.94)	Inactive (0.97)	Inactive (0.96)
Tox21-Nuclear receptor signalling pathways	Peroxisome Proliferator Activated Receptor Gamma (PPAR-Gamma)	nr_ppar_gamma	Inactive (0.94)	Inactive (0.94)	Inactive (0.93)	Inactive (0.93)	Inactive (0.93)	Inactive (0.94)	Inactive (0.94)	Inactive (0.93)	Inactive (0.94)	Inactive (0.93)
Tox21-Stress response pathways	Nuclear factor (erythroid-derived 2)-like 2/antioxidant responsive element (nrf2/ARE)	sr_are	Inactive (0.92)	Inactive (0.92)	Inactive (0.93)	Inactive (0.93)	Inactive (0.9)	Inactive (0.92)	Inactive (0.92)	Inactive (0.93)	Inactive (0.93)	Inactive (0.92)
Tox21-Stress response pathways	Heat shock factor response element (HSE)	sr_hse	Inactive (0.92)	Inactive (0.92)	Inactive (0.93)	Inactive (0.93)	Inactive (0.9)	Inactive (0.92)	Inactive (0.92)	Inactive (0.93)	Inactive (0.93)	Inactive (0.92)
Tox21-Stress response pathways	Mitochondrial Membrane Potential (MMP)	sr_mmp	Inactive (0.77)	Inactive (0.78)	Inactive (0.7)	Inactive (0.73)	Inactive (0.76)	Inactive (0.79)	Inactive (0.79)	Inactive (0.73)	Inactive (0.74)	Inactive (0.77)
Tox21-Stress response pathways	Phosphoprotein (Tumor Supressor) p53	sr_p53	Inactive (0.85)	Inactive (0.83)	Inactive (0.78)	Inactive (0.86)	Inactive (0.88)	Inactive (0.83)	Inactive (0.81)	Inactive (0.75)	Inactive (0.84)	Inactive (0.86)
Tox21-Stress response pathways	ATPase family AAA domain-containing protein 5 (ATAD5)	sr_atad5	Inactive (0.9)	Inactive (0.89)	Inactive (0.87)	Inactive (0.92)	Inactive (0.92)	Inactive (0.89)	Inactive (0.89)	Inactive (0.85)	Inactive (0.91)	Inactive (0.92)
Molecular Initiating Events	Thyroid hormone receptor alpha (THRα)	mie_thr_alpha	Inactive (0.93)	Inactive (0.93)	Inactive (0.84)	Inactive (0.93)	Inactive (0.9)	Inactive (0.92)	Inactive (0.93)	Inactive (0.84)	Inactive (0.93)	Inactive (0.89)
Molecular Initiating Events	Thyroid hormone receptor beta (THRβ)	mie_thr_beta	Inactive (0.7)	Inactive (0.68)	Inactive (0.7)	Inactive (0.71)	Inactive (0.6)	Inactive (0.68)	Inactive (0.69)	Inactive (0.71)	Inactive (0.68)	Inactive (0.57)
Molecular Initiating Events	Transtyretrin (TTR)	mie_ttr	Inactive (0.66)	Inactive (0.67)	Inactive (0.71)	Inactive (0.66)	Inactive (0.64)	Inactive (0.65)	Inactive (0.67)	Inactive (0.7)	Inactive (0.67)	Inactive (0.64)
Molecular Initiating Events	Ryanodine receptor (RYR)	mie_ryr	Inactive (0.74)	Inactive (0.75)	Inactive (0.68)	Inactive (0.78)	Inactive (0.79)	Inactive (0.75)	Inactive (0.75)	Inactive (0.68)	Inactive (0.78)	Inactive (0.79)
Molecular Initiating Events	GABA receptor (GABAR)	mie_gabar	Inactive (0.78)	Inactive (0.78)	Inactive (0.83)	Inactive (0.82)	Inactive (0.81)	Inactive (0.78)	Inactive (0.79)	Inactive (0.83)	Inactive (0.81)	Inactive (0.79)
Molecular Initiating Events	Glutamate N-methyl-D-aspartate receptor (NMDAR)	mie_nmdar	Inactive (0.96)	Inactive (0.96)	Inactive (0.96)	Inactive (0.96)	Inactive (0.95)	Inactive (0.96)	Inactive (0.96)	Inactive (0.97)	Inactive (0.97)	Inactive (0.96)
Molecular Initiating Events	alpha-amino-3-hydroxy-5-methyl-4-isoxazolepropionate receptor (AMPAR)	mie_ampar	Inactive (0.96)	Inactive (0.97)	Inactive (0.97)	Inactive (0.95)	Inactive (0.96)	Inactive (0.97)	Inactive (0.97)	Inactive (0.98)	Inactive (0.96)	Inactive (0.97)
Molecular Initiating Events	Kainate receptor (KAR)	mie_kar	Inactive (0.99)	Inactive (0.99)	Inactive (0.99)	Inactive (0.98)	Inactive (0.98)	Inactive (0.99)	Inactive (0.99)	Inactive (0.99)	Inactive (0.98)	Inactive (0.98)
Molecular Initiating Events	Achetylcholinesterase (AChE)	mie_ache	Inactive (0.66)	Inactive (0.66)	Inactive (0.6)	Inactive (0.68)	Inactive (0.66)	Inactive (0.66)	Inactive (0.67)	Inactive (0.6)	Inactive (0.69)	Inactive (0.66)
Molecular Initiating Events	Constitutive androstane receptor (CAR)	mie_car	Inactive (0.99)	Inactive (0.99)	Inactive (0.99)	Inactive (0.99)	Inactive (0.99)	Inactive (0.99)	Inactive (0.99)	Inactive (0.99)	Inactive (0.99)	Inactive (0.99)
Molecular Initiating Events	Pregnane X receptor (PXR)	mie_pxr	Inactive (0.73)	Inactive (0.72)	Inactive (0.86)	Inactive (0.66)	Inactive (0.7)	Inactive (0.71)	Inactive (0.68)	Inactive (0.83)	Inactive (0.63)	Inactive (0.67)
Molecular Initiating Events	NADH-quinone oxidoreductase (NADHOX)	mie_nadhox	Inactive (0.94)	Inactive (0.94)	Inactive (0.94)	Inactive (0.94)	Inactive (0.95)	Inactive (0.93)	Inactive (0.91)	Inactive (0.91)	Inactive (0.93)	Inactive (0.94)
Molecular Initiating Events	Voltage gated sodium channel (VGSC)	mie_vgsc	Inactive (0.58)	Inactive (0.6)	Inactive (0.6)	Active (0.52)	Inactive (0.59)	Inactive (0.59)	Inactive (0.6)	Inactive (0.6)	Active (0.5)	Inactive (0.61)
Molecular Initiating Events	Na+/I- symporter (NIS)	mie_nis	Inactive (0.66)	Inactive (0.66)	Inactive (0.71)	Inactive (0.69)	Inactive (0.66)	Inactive (0.67)	Inactive (0.67)	Inactive (0.71)	Inactive (0.7)	Inactive (0.67)
Metabolism	Cytochrome CYP1A2	CYP1A2	Inactive (0.78)	Inactive (0.77)	Inactive (0.82)	Inactive (0.81)	Inactive (0.75)	Inactive (0.76)	Inactive (0.77)	Inactive (0.83)	Inactive (0.82)	Inactive (0.75)
Metabolism	Cytochrome CYP2C19	CYP2C19	Inactive (0.69)	Inactive (0.7)	Inactive (0.73)	Inactive (0.69)	Inactive (0.67)	Inactive (0.7)	Inactive (0.69)	Inactive (0.73)	Inactive (0.69)	Inactive (0.67)
Metabolism	Cytochrome CYP2C9	CYP2C9	Inactive (0.62)	Inactive (0.62)	Inactive (0.63)	Inactive (0.55)	Inactive (0.53)	Inactive (0.63)	Inactive (0.62)	Inactive (0.63)	Inactive (0.56)	Inactive (0.53)
Metabolism	Cytochrome CYP2D6	CYP2D6	Inactive (0.66)	Inactive (0.65)	Inactive (0.65)	Inactive (0.61)	Inactive (0.61)	Inactive (0.61)	Inactive (0.61)	Inactive (0.64)	Inactive (0.57)	Inactive (0.57)
Metabolism	Cytochrome CYP3A4	CYP3A4	Inactive (0.59)	Inactive (0.58)	Inactive (0.56)	Inactive (0.55)	Inactive (0.55)	Inactive (0.58)	Inactive (0.57)	Inactive (0.57)	Inactive (0.54)	Inactive (0.55)
Metabolism	Cytochrome CYP2E1	CYP2E1	Inactive (0.99)	Inactive (0.99)	Inactive (0.99)	Inactive (0.99)	Inactive (0.99)	Inactive (0.99)	Inactive (0.99)	Inactive (0.99)	Inactive (0.99)	Inactive (0.99)
NUMBER OF TOXICOLOGICAL ALERTS (ACTIVE)			4	4	4	6	5	4	4	4	6	5
MEAN PROBABILITY			0.760222	0.762667	0.758889	0.752667	0.753778	0.760444	0.760444	0.756	0.749111	0.751333
